# Supplementary material for: Anti-Inflammatory and Anti-Bacterial Potential of Mulberry Leaf Extract on Oral Microorganisms
Source: Int J Environ Res Public Health. 2022 Apr 20;19(9):4984. doi: 10.3390/ijerph19094984 (PMC9099889; doi:10.3390/ijerph19094984)
Supplement: Supplementary file 1 [file ijerph-19-04984-s001.zip]

Archive with 1 entries (1 files):
- ijerph-1651931-supplementary.pdf
